# Supplementary material for: Design method for the relocation of plastic hinges in prefabricated steel beams with corrugated webs
Source: PLoS One. 2021 Feb 19;16(2):e0246439. doi: 10.1371/journal.pone.0246439 (PMC7895350; doi:10.1371/journal.pone.0246439)
Supplement: S1 Data — (XLSX) [file pone.0246439.s001.xlsx]

## Sheet: Sheet1
PRCS-01					PRCS-02
	S1	S2	S1	S2		S1	S2	S1	S2
	E	E	W	W		E	E	W	W
Displacement（mm）	strain	strain	strain	strain	Displacement	strain	strain	strain	strain
0	-1	-1	0	0	-0.01	250	0	0	0
0	-1	-1	0	0	0	249	0	0	0
0.01	-2	0	1	-1	-0.87	254	10	9	5
0	-3	-1	1	-1	-0.01	251	0	-1	-1
0	8	0	11	1	0	251	0	-1	-1
0	-1	0	0	0	1.1	260	6	-7	-8
0	-3	-1	1	4	0.64	229	-17	15	21
0.02	-7	-4	7	10	-0.21	190	-48	44	57
0	0	0	0	-1	-1.08	144	-83	76	100
-0.01	0	0	0	0	-2	96	-120	112	147
-0.01	0	0	1	0	-2.92	53	-155	145	190
-0.01	0	0	0	-1	-3.81	12	-187	175	232
-0.66	-1	-2	1	1	-4.65	-26	-217	204	271
-1.51	-8	-2	7	10	-6.42	-101	-277	262	349
-2.35	-29	-20	29	37	-7.34	-136	-305	288	387
-3.27	-65	-49	65	81	-7.33	-131	-301	284	383
-2.94	-31	-26	33	40	-7.09	-91	-269	253	342
-1.2	1	1	0	0	-6.23	-52	-237	223	301
-0.31	1	2	-1	0	-4.49	27	-174	162	219
0.53	5	5	-5	-6	-2.7	114	-105	96	132
1.4	17	17	-17	-19	-0.92	209	-31	27	42
2.24	38	37	-38	-44	0.77	261	8	-7	-4
3.54	74	73	-76	-87	1.59	262	9	-9	-5
3.26	46	43	-46	-54	3.23	303	44	-46	-57
2.44	17	17	-17	-18	4.93	369	99	-103	-131
0.65	0	1	1	1	6.64	442	159	-162	-212
-1.1	-4	-3	5	6	7.86	497	203	-205	-272
-1.95	-16	-13	17	22	8.02	503	208	-210	-279
-2.82	-49	-43	45	58	7.07	421	139	-141	-189
-4.54	-101	-83	101	130	5.39	348	78	-79	-107
-6.25	-153	-119	158	204	3.77	294	30	-29	-40
-6.67	-167	-129	172	222	2.11	269	9	-6	-8
-7.09	-181	-141	187	242	0.32	236	-16	16	21
-6.82	-146	-114	152	196	-1.42	141	-90	85	112
-5.1	-86	-67	90	115	-3.2	51	-162	154	204
-3.36	-30	-26	32	39	-5.03	-25	-223	213	283
-1.6	1	0	1	0	-6.7	-100	-283	271	361
0.16	2	2	-1	-2	-7.36	-130	-306	292	391
1.87	32	31	-31	-36	-9.14	-195	-361	345	466
2.71	55	52	-55	-64	-10.9	-265	-412	397	536
3.57	81	79	-82	-96	-12.65	-333	-465	446	607
5.23	138	132	-137	-161	-13.54	-367	-490	471	644
6.9	198	186	-195	-232	-14	-387	-505	485	665
6.61	167	154	-161	-190	-13	-310	-446	426	588
5.8	136	123	-130	-154	-11.3	-237	-389	371	515
4.97	107	94	-100	-120	-9.59	-165	-332	316	442
3.28	44	31	-39	-48	-7.83	-90	-273	260	365
1.54	6	-3	1	-1	-6.08	-15	-212	201	286
-0.24	6	-3	3	1	-4.3	63	-150	141	204
-1.1	2	-6	6	5	-2.52	152	-78	73	113
-2.84	-34	-38	44	52	-0.73	245	-6	5	23
-3.67	-61	-56	70	86	1.03	261	7	-7	7
-4.54	-87	-78	98	123	2.64	276	20	-20	-11
-5.43	-115	-99	128	161	4.31	337	73	-73	-83
-6.26	-145	-120	157	201	5.99	411	133	-134	-165
-8.02	-207	-169	218	280	7.65	487	197	-196	-249
-8.51	-226	-184	237	305	9.29	565	260	-258	-333
-9.33	-259	-213	270	347	10.94	646	325	-322	-421
-9.91	-249	-206	263	341	12.61	726	389	-384	-508
-9.07	-214	-176	227	296	14.27	810	451	-445	-596
-8.2	-179	-149	194	253	15.16	848	482	-475	-637
-7.34	-147	-124	162	212	14.23	757	407	-400	-540
-5.59	-90	-82	104	132	12.65	672	337	-330	-449
-4.72	-60	-56	72	94	11.03	589	268	-262	-360
-3.85	-35	-41	47	58	9.41	508	202	-197	-273
-2.14	6	-6	6	5	7.72	428	136	-133	-186
-0.33	6	-5	5	5	6.07	356	75	-71	-106
1.38	22	12	-11	-12	4.39	300	27	-23	-39
3.12	71	60	-63	-72	2.71	281	11	-6	-14
4.78	137	127	-126	-149	0.88	263	-2	7	2
6.43	199	186	-190	-225	-0.9	170	-76	76	94
8.08	251	232	-249	-296	-2.68	78	-149	145	187
8.19	250	229	-246	-294	-4.44	6	-207	201	264
8.99	280	255	-277	-333	-6.19	-67	-265	258	341
9.82	311	279	-308	-372	-7.9	-140	-322	311	417
9.49	280	245	-267	-324	-9.68	-209	-378	365	490
8.64	245	213	-232	-278	-11.42	-277	-430	415	560
7.89	213	183	-197	-236	-13.21	-344	-484	465	630
6.22	144	116	-128	-151	-14.97	-413	-536	515	703
4.49	81	55	-65	-78	-16.22	-460	-572	552	755
2.79	27	3	-6	-10	-17.95	-527	-624	601	829
1.07	15	-9	8	4	-19.78	-594	-673	648	904
-0.73	13	-11	9	7	-21.47	-662	-720	693	983
-2.44	-16	-35	39	43	-21.74	-666	-720	693	990
-4.2	-67	-73	91	114	-21.92	-672	-725	697	998
-5.92	-124	-116	149	191	-22.11	-679	-731	703	1005
-7.61	-184	-164	210	270	-20.99	-600	-669	643	927
-9.38	-262	-232	282	363	-19.25	-527	-612	587	852
-11.06	-322	-280	343	442	-17.5	-454	-555	532	778
-12.82	-391	-338	412	531	-15.09	-357	-480	460	680
-13.69	-426	-366	449	576	-13.32	-288	-425	407	608
-13.95	-435	-374	461	588	-11.59	-218	-371	354	538
-13.9	-399	-343	434	550	-9.87	-149	-316	302	469
-13.03	-361	-311	397	504	-8.11	-76	-258	247	393
-11.3	-285	-246	326	413	-6.38	-4	-199	191	316
-9.56	-215	-188	256	325	-4.56	72	-138	132	236
-7.82	-148	-135	191	240	-2.78	164	-65	62	141
-6.95	-119	-112	161	200	-0.99	252	3	-1	56
-6.08	-91	-92	132	160	0.77	255	6	-3	52
-4.37	-31	-45	73	79	2.36	272	19	-18	32
-2.63	5	-16	31	27	4.08	335	74	-72	-43
-0.86	7	-14	30	24	5.77	409	134	-133	-126
0.04	8	-13	29	23	7.44	487	198	-195	-211
0.93	18	-2	20	14	9.1	567	262	-257	-298
2.65	67	48	-28	-43	10.73	647	327	-322	-386
4.34	119	99	-86	-110	12.4	727	392	-386	-473
6.01	178	159	-147	-181	14.06	810	456	-448	-562
7.65	243	220	-213	-265	15.7	890	520	-509	-650
9.06	292	262	-267	-332	17.38	971	581	-569	-737
9.89	323	292	-298	-372	19.04	1054	641	-628	-826
11.51	376	339	-358	-447	20.68	1137	701	-686	-916
13.2	434	388	-415	-520	22.35	1220	759	-742	-1005
13.43	443	394	-421	-530	23.15	1261	784	-768	-1049
12.96	410	361	-379	-477	23.17	1250	771	-754	-1035
11.41	346	300	-313	-393	22.24	1160	700	-682	-940
9.82	287	246	-250	-314	20.62	1073	629	-612	-847
8.71	249	213	-205	-259	18.85	973	549	-528	-735
7.89	219	184	-172	-217	15.59	801	412	-393	-556
6.22	152	118	-106	-136	12.3	641	281	-263	-385
4.51	100	67	-46	-69	8.94	482	149	-136	-212
2.86	38	4	13	4	5.57	349	37	-26	-63
1.05	23	-9	32	22	2.13	322	14	-3	-29
-0.75	21	-11	33	26	-1.49	141	-127	132	155
-2.49	-8	-36	63	63	-4.95	-3	-241	240	308
-4.21	-66	-81	119	141	-8.48	-145	-352	344	459
-5.95	-115	-118	170	211	-11.98	-277	-454	441	598
-7.68	-170	-159	228	286	-15.56	-413	-555	539	745
-8.51	-205	-188	259	329	-19.08	-549	-655	633	892
-10.25	-272	-244	326	413	-21.55	-641	-721	694	988
-12	-352	-313	398	508	-23.31	-707	-768	740	1065
-13.77	-415	-362	460	586	-25.08	-775	-812	782	1144
-15.5	-485	-422	526	675	-26.93	-845	-856	823	1226
-17.2	-553	-476	594	763	-28.74	-917	-898	866	1306
-17.5	-563	-483	606	776	-30.46	-989	-940	910	1387
-18.05	-587	-502	629	805	-31.3	-1025	-960	931	1426
-18.3	-597	-509	639	819	-31.84	-1043	-970	942	1445
-17.97	-548	-469	602	763	-32.29	-1062	-981	952	1464
-16.67	-473	-404	536	677	-32.31	-1050	-969	940	1457
-14.06	-361	-310	432	540	-31.01	-964	-902	871	1363
-11.37	-250	-218	326	405	-27.5	-816	-788	760	1213
-8.77	-151	-137	228	276	-23.92	-672	-676	653	1066
-6.15	-68	-74	142	159	-20.39	-533	-567	549	923
-3.57	4	-19	66	58	-16.92	-400	-463	448	785
-0.93	5	-17	63	55	-13.4	-265	-358	347	648
1.73	48	30	22	7	-9.85	-125	-247	239	500
4.29	134	117	-67	-98	-6.3	34	-120	116	329
6.8	225	202	-162	-214	-2.74	143	-37	43	230
9.25	311	282	-255	-332	0.62	196	7	-3	161
11.7	394	358	-345	-446	3.96	349	127	-124	-8
13.95	453	408	-412	-531	7.34	509	251	-247	-183
15.6	503	451	-466	-598	10.66	669	374	-368	-358
16.39	527	472	-491	-631	14.05	829	496	-486	-538
16.79	537	479	-497	-639	17.42	990	612	-599	-717
17.19	550	490	-509	-655	20.75	1153	724	-710	-901
17.19	547	484	-500	-645	23.08	1256	792	-775	-1015
16.67	519	459	-470	-606	24.7	1333	840	-825	-1104
15.92	494	435	-440	-570	26.4	1412	890	-881	-1195
15	451	394	-395	-513	28.12	1492	940	-952	-1291
12.54	371	319	-306	-400	29.83	1575	988	-1036	-1393
10.12	285	240	-211	-281	31.47	1665	1034	-1117	-1505
7.72	196	157	-115	-160	32.34	1711	1057	-1155	-1567
5.21	110	70	-25	-55	33.19	1756	1079	-1184	-1628
2.67	34	-3	54	39	33.43	1773	1083	-1191	-1652
-0.02	28	-9	63	49	33.68	1789	1089	-1198	-1670
-2.68	-15	-47	105	105	34.16	1815	1103	-1213	-1706
-5.24	-93	-106	183	214	34.15	1803	1084	-1189	-1696
-7.82	-180	-174	270	333	33.11	1720	1022	-1118	-1605
-10.42	-282	-259	366	459	31.42	1625	950	-1034	-1495
-12.23	-355	-319	435	547	28.11	1464	825	-900	-1317
-14.78	-460	-407	530	673	24.82	1302	697	-768	-1142
-17.44	-567	-495	627	802	21.51	1144	569	-640	-970
-18.96	-611	-528	669	857	18.24	989	442	-515	-802
-19.88	-644	-555	697	899	14.93	838	318	-395	-638
-20.75	-676	-584	728	939	11.55	687	195	-274	-469
-21.61	-705	-611	755	976	8.11	556	86	-169	-320
-22.55	-733	-639	780	1010	4.55	541	75	-156	-301
-22.79	-734	-645	784	1012	1	366	-61	-30	-116
-23.35	-746	-664	796	1027	-2.54	229	-166	69	37
-22.91	-676	-628	743	963	-6.04	93	-268	164	186
-20.89	-552	-521	640	825	-9.57	-43	-364	256	333
-16.56	-387	-387	485	622	-13.15	-179	-460	346	483
-13.01	-248	-271	353	449	-16.67	-318	-553	434	640
-9.54	-122	-165	227	280	-20.14	-459	-644	521	798
-6.09	-22	-91	125	136	-23.66	-604	-734	606	964
-2.56	-2	-75	100	107	-27.26	-759	-823	691	1138
0.95	65	-3	34	28	-30.52	-904	-902	766	1295
4.3	178	112	-83	-113	-32.33	-977	-942	805	1377
7.54	288	217	-200	-261	-31.27	-901	-879	744	1299
10.91	392	318	-313	-404	-29.3	-811	-810	673	1202
14.23	486	415	-418	-539	-25.77	-665	-696	564	1052
17.19	557	488	-499	-639	-22.25	-524	-587	457	906
18	575	508	-519	-664	-18.68	-388	-480	354	765
18.83	596	529	-540	-691	-15.19	-253	-375	253	625
19.67	616	549	-560	-718	-11.69	-119	-271	153	487
20.48	634	567	-578	-745	-8.14	26	-156	42	332
21.33	654	589	-598	-771	-4.54	193	-23	-84	154
21.33	647	583	-580	-752	-1.03	253	23	-124	101
20.17	598	537	-523	-682	2.29	333	88	-192	2
18.4	532	474	-451	-590	5.7	487	209	-311	-169
15.14	430	379	-335	-446	9.04	644	332	-432	-343
11.88	327	283	-220	-299	12.42	804	453	-550	-521
8.65	214	178	-96	-144	15.82	959	566	-662	-695
5.31	102	67	21	-2	19.18	1114	677	-771	-869
1.78	31	-3	98	86	22.54	1270	781	-875	-1049
-1.66	7	-23	120	117	25.89	1425	878	-977	-1231
-5.18	-91	-100	219	257	29.3	1583	971	-1077	-1421
-8.64	-213	-202	338	419	32.43	1724	1049	-1155	-1590
-12.16	-342	-317	460	580	34.05	1801	1091	-1200	-1689
-15.67	-472	-435	576	736	33.18	1717	1023	-1121	-1598
-19.2	-600	-555	688	887	31.4	1620	950	-1036	-1485
-22.53	-694	-656	771	1000	28.16	1459	827	-902	-1309
-23.41	-718	-686	791	1026	24.89	1300	700	-773	-1135
-24.3	-737	-724	806	1049	21.56	1144	574	-647	-965
-25.24	-746	-759	814	1063	18.22	988	445	-521	-796
-26.13	-751	-797	819	1071	14.93	838	323	-401	-633
-27.05	-758	-837	823	1081	11.53	687	199	-280	-464
-27.96	-758	-868	824	1085	8.16	557	90	-175	-314
-28.88	-759	-897	826	1091	4.62	538	75	-161	-295
-29.77	-759	-925	826	1096	1.05	373	-53	-37	-115
-30.74	-760	-950	827	1100	-2.54	236	-160	61	38
-31.66	-762	-974	830	1104	-6.01	101	-261	155	186
-32.52	-764	-1001	829	1107	-9.54	-31	-357	246	330
-34.42	-769	-1056	834	1118	-13.06	-166	-452	336	479
-35.06	-689	-1042	770	1034	-16.64	-304	-545	424	633
-34.14	-652	-1012	737	990	-20.09	-441	-635	508	788
-34.04	-650	-1010	736	987	-23.62	-586	-725	596	953
-32.3	-574	-948	669	899	-27.19	-738	-815	680	1124
-30.43	-480	-866	588	788	-30.52	-882	-895	756	1279
-26.81	-337	-747	458	615	-32.38	-961	-937	797	1363
-23.29	-204	-631	329	446	-31.27	-884	-873	734	1284
-19.84	-85	-531	211	286	-29.47	-806	-811	676	1205
-16.34	6	-457	117	152	-27.54	-722	-748	610	1114
-12.87	11	-454	109	143	-24.01	-579	-637	503	968
-9.4	81	-376	40	62	-20.49	-440	-529	399	822
-6.01	185	-262	-68	-71	-16.97	-304	-422	296	681
-2.65	281	-156	-172	-205	-13.45	-171	-319	197	544
0.64	364	-52	-263	-325	-9.97	-33	-210	93	400
4.06	439	53	-345	-433	-6.4	115	-91	-23	236
7.47	505	164	-418	-530	-2.75	265	25	-128	91
10.93	562	281	-483	-614	0.68	279	36	-142	69
14.46	612	403	-538	-689	4.02	422	151	-256	-94
17.99	652	524	-584	-752	7.34	577	272	-376	-267
21.38	674	621	-609	-791	10.73	735	394	-495	-443
23.11	689	676	-624	-815	14.15	891	510	-610	-618
24.88	701	736	-637	-836	17.51	1043	620	-717	-790
26.71	713	794	-649	-854	20.92	1195	725	-821	-964
28.54	722	853	-655	-869	24.26	1349	824	-922	-1141
30.32	731	912	-661	-881	27.61	1506	920	-1022	-1327
32.17	737	970	-667	-892	31	1662	1009	-1118	-1518
33.08	739	1004	-666	-896	34.11	1799	1085	-1194	-1687
33.99	743	1036	-668	-903	33.21	1715	1018	-1116	-1597
34.9	746	1065	-671	-910	31.4	1617	945	-1031	-1483
35.03	738	1070	-659	-897	28.16	1458	822	-898	-1307
34.08	681	1030	-589	-816	24.88	1301	698	-771	-1136
33.94	676	1024	-583	-809	21.58	1146	571	-644	-967
32.21	613	963	-514	-722	18.29	993	446	-522	-801
28.91	514	871	-399	-581	14.93	843	323	-401	-637
25.64	416	780	-288	-441	11.57	693	200	-281	-469
22.27	317	687	-176	-300	8.17	561	90	-174	-317
18.93	210	586	-58	-152	4.6	543	74	-161	-298
15.57	100	474	55	-16	0.98	378	-53	-39	-120
12.14	45	417	114	53	-2.44	245	-157	58	31
8.54	21	394	138	84	-6.01	109	-259	153	181
5.05	-74	315	233	224	-9.54	-23	-355	243	325
1.5	-182	208	340	368	-13.06	-156	-449	332	472
-1.99	-291	87	442	506	-16.66	-292	-541	419	626
-5.59	-390	-43	531	630	-20.15	-431	-632	504	784
-9.14	-475	-177	607	735	-23.66	-574	-720	590	946
-12.77	-546	-317	670	827	-27.19	-726	-811	675	1116
-16.29	-607	-457	721	902	-30.61	-871	-891	750	1270
-19.94	-655	-597	762	965	-32.35	-949	-932	791	1356
-23.64	-695	-733	796	1021	-34.1	-1029	-974	831	1442
-27.28	-729	-864	823	1065	-35.95	-1114	-1014	870	1530
-30.98	-754	-993	845	1107	-37.69	-1201	-1053	906	1620
-33.48	-756	-1062	847	1118	-39.59	-1300	-1093	944	1711
-35.34	-766	-1124	856	1136	-41.4	-1405	-1135	980	1805
-34.12	-675	-1060	777	1031	-43.28	-1517	-1176	1016	1900
-32.21	-598	-994	709	938	-45	-1630	-1217	1054	1999
-30.33	-502	-912	627	829	-46.97	-1742	-1258	1088	2104
-26.74	-361	-791	499	658	-48.66	-1860	-1300	1125	2217
-23.21	-227	-674	372	489	-50.57	-2003	-1345	1163	2353
-19.72	-104	-565	252	329	-52.47	-2146	-1383	1199	2498
-16.23	-4	-481	149	185	-51.51	-2109	-1292	1119	2463
-12.76	23	-458	119	142	-49.72	-2035	-1235	1066	2390
-9.23	56	-421	89	105	-47.92	-1960	-1180	1011	2314
-5.86	160	-308	-19	-27	-45.97	-1875	-1116	948	2226
-2.56	256	-201	-122	-160	-42.41	-1729	-1006	843	2082
0.75	340	-100	-213	-280	-38.87	-1586	-897	739	1939
4.18	415	4	-296	-390	-35.24	-1443	-791	634	1795
7.63	482	115	-370	-489	-31.77	-1303	-686	533	1653
11.07	540	231	-436	-576	-28.25	-1162	-583	432	1511
14.6	590	354	-493	-653	-24.76	-1022	-480	333	1372
18.12	633	478	-541	-720	-21.19	-865	-367	221	1213
21.7	670	604	-581	-777	-17.67	-707	-251	108	1044
25.34	700	728	-616	-827	-14.33	-573	-158	19	912
28.93	727	848	-643	-870	-10.81	-544	-138	4	889
32.53	747	963	-667	-907	-7.36	-413	-46	-93	735
34.93	751	1021	-670	-918	-3.95	-247	66	-206	552
33.92	692	979	-599	-834	-0.5	-75	178	-315	365
32.14	628	916	-526	-744	2.88	98	285	-422	176
28.84	532	824	-414	-604	6.35	277	390	-524	-17
25.58	435	735	-304	-466	9.85	457	488	-621	-209
22.27	337	644	-193	-327	13.27	634	581	-711	-402
18.84	232	546	-78	-180	16.74	812	669	-798	-598
15.52	123	437	37	-38	20.2	989	749	-881	-797
12.1	49	361	117	54	23.62	1168	829	-962	-1003
8.51	37	349	128	68	27.08	1350	908	-1042	-1219
4.99	-49	279	215	195	30.49	1529	986	-1119	-1438
1.57	-153	180	319	339	33.7	1691	1053	-1182	-1638
-1.96	-265	63	424	480	35.42	1774	1088	-1217	-1750
-5.58	-366	-62	517	610	39.01	1911	1139	-1268	-1940
-9.13	-456	-193	597	722	40.94	1874	1102	-1230	-1910
-12.7	-530	-328	662	818	42.88	1818	1059	-1183	-1858
-16.33	-594	-467	716	899	44.86	1780	1027	-1151	-1825
-19.98	-644	-605	759	966	46.81	1744	1000	-1121	-1795
-23.55	-684	-739	793	1022	48.74	1721	981	-1102	-1779
-27.3	-719	-869	821	1069	50.64	1706	969	-1089	-1770
-30.97	-746	-994	845	1111	52.57	1694	958	-1078	-1761
-33.48	-749	-1058	848	1122	51.97	1581	867	-970	-1622
-34.94	-758	-1102	855	1136	48.76	1451	764	-856	-1469
-33.95	-677	-1046	786	1043	45.42	1317	658	-744	-1314
-32.06	-580	-963	705	933	42.08	1182	547	-629	-1153
-28.49	-439	-843	579	763	38.87	1047	437	-521	-1003
-24.96	-301	-725	452	595	37.11	979	382	-466	-925
-21.42	-170	-610	327	428	33.72	842	271	-358	-769
-17.9	-54	-505	211	270	30.32	712	166	-256	-621
-14.47	27	-442	126	147	26.8	585	64	-157	-469
-10.99	28	-440	123	144	24.99	540	29	-123	-414
-7.49	100	-360	52	61	21.32	519	14	-108	-391
-4.15	202	-252	-52	-73	19.58	456	-34	-63	-321
-0.8	294	-149	-152	-203	17.77	398	-78	-22	-255
2.51	372	-50	-239	-319	15.98	345	-117	15	-192
5.96	445	53	-318	-425	12.44	235	-197	90	-66
9.44	509	164	-389	-519	10.6	177	-238	128	-4
12.88	564	280	-452	-601	8.81	127	-281	160	81
16.42	612	401	-505	-675	6.86	62	-325	207	159
19.97	651	524	-550	-738	3.21	-47	-400	275	283
23.58	685	648	-587	-792	-0.25	-154	-471	342	407
27.19	714	768	-619	-839	-3.77	-263	-539	408	534
30.7	739	886	-646	-880	-7.39	-373	-607	470	661
33.21	743	950	-653	-893	-10.94	-486	-672	533	792
34.95	753	1001	-664	-911	-14.5	-604	-739	595	931
33.94	694	958	-591	-826	-18.11	-727	-804	657	1071
33.83	691	955	-588	-821	-21.8	-858	-871	720	1221
32.08	629	893	-518	-734	-25.37	-994	-936	782	1373
28.87	534	804	-407	-597	-29.05	-1144	-1004	847	1541
25.55	436	713	-296	-458	-32.63	-1302	-1072	910	1714
22.18	339	624	-185	-319	-36.3	-1466	-1141	972	1892
18.88	236	528	-73	-174	-39.92	-1640	-1209	1034	2072
15.5	127	419	42	-34	-43.6	-1816	-1274	1095	2245
12.07	56	346	119	56	-47.4	-1829	-1239	1081	2282
8.48	42	332	132	73	-50.85	-1884	-1275	1106	2329
4.99	-42	263	218	199	-50.87	-1830	-1227	1064	2269
1.48	-148	163	324	345	-49.67	-1755	-1171	1007	2194
-1.97	-257	47	426	484	-47.72	-1669	-1106	944	2103
-5.54	-359	-77	518	613	-44.17	-1523	-997	838	1956
-9.13	-447	-205	598	725	-40.59	-1379	-887	733	1809
-12.8	-522	-340	663	821	-37.05	-1239	-781	630	1663
-16.32	-583	-474	716	901	-33.49	-1099	-676	529	1518
-19.97	-633	-610	757	966	-29.99	-959	-572	427	1375
-23.66	-673	-743	791	1023	-26.39	-817	-468	326	1230
-27.33	-706	-873	819	1069	-22.88	-675	-363	222	1081
-31.01	-735	-992	842	1110	-19.34	-527	-253	114	923
-33.51	-737	-1052	845	1120	-15.79	-377	-144	11	769
-35.33	-747	-1104	853	1135	-12.4	-339	-119	-10	739
-37.17	-751	-1142	855	1143	-8.9	-236	-46	-88	620
-39.04	-674	-1088	792	1056	-5.46	-79	64	-198	449
-40.97	-546	-988	679	905	-2.03	75	169	-303	276
-42.88	-505	-958	641	854	1.38	225	267	-401	107
-41.72	-425	-893	573	762	4.93	367	356	-490	-55
-39.94	-355	-830	514	680	8.43	492	432	-566	-204
-36.39	-235	-726	401	530	12.02	607	501	-633	-345
-34.54	-181	-681	348	460	15.57	707	556	-690	-471
-32.82	-127	-631	295	387	19.13	800	609	-742	-592
-31.04	-76	-585	243	320	22.68	900	662	-796	-718
-27.53	13	-511	156	193	26.26	995	708	-844	-840
-23.96	24	-501	142	174	29.86	1068	744	-881	-941
-20.6	50	-474	115	142	33.44	1118	768	-907	-1020
-18.84	94	-425	70	88	37.14	1155	785	-928	-1087
-17.08	141	-373	23	29	40.78	1181	796	-942	-1142
-15.36	182	-326	-22	-28	44.44	1201	805	-953	-1190
-13.65	220	-285	-72	-79	48.08	1209	807	-957	-1225
-11.98	253	-246	-97	-128	51.62	1199	799	-946	-1230
-10.13	298	-193	-143	-189	52.51	1193	793	-941	-1226
-6.81	355	-119	-206	-273	52.19	1143	754	-897	-1169
-3.33	410	-39	-268	-355	50.47	1063	697	-831	-1079
0.11	461	45	-326	-433	47.21	929	595	-723	-931
3.59	510	136	-380	-506	43.83	793	488	-615	-782
7.1	554	234	-431	-573	40.51	660	383	-508	-636
10.65	593	339	-476	-636	37.15	531	281	-407	-493
14.25	629	444	-515	-691	33.86	406	180	-307	-349
17.87	657	548	-548	-739	30.44	289	87	-215	-214
21.52	678	636	-572	-774	27.01	186	3	-131	-87
25.34	594	577	-480	-659	23.44	126	-48	-82	-9
28.31	507	486	-374	-531	19.78	59	-97	-33	63
30.2	486	457	-350	-501	16.2	-39	-171	37	174
32.04	474	438	-337	-484	12.56	-132	-240	103	283
35.71	436	394	-294	-432	8.99	-222	-308	170	391
37.69	429	382	-287	-422	5.39	-311	-373	231	496
39.65	425	374	-282	-416	1.78	-397	-434	291	598
41.55	419	368	-275	-407	-1.88	-481	-493	348	701
42.49	411	363	-266	-397	-5.51	-561	-549	404	800
41.38	352	311	-193	-297	-9.22	-641	-604	457	901
38.12	274	242	-108	-187	-12.85	-718	-655	507	1000
35.68	224	196	-48	-114	-16.49	-794	-704	557	1097
33.78	167	143	10	-39	-20.07	-873	-756	608	1198
30.4	89	65	91	57	-23.71	-958	-807	658	1302
26.9	46	20	139	114	-27.42	-1044	-860	710	1409
23.18	29	8	156	137	-31.02	-1140	-914	764	1526
19.65	-25	-32	212	219	-34.63	-1245	-972	820	1646
16.09	-81	-72	268	300	-38.28	-1358	-1032	877	1771
12.59	-132	-113	320	371	-41.94	-1474	-1090	930	1886
8.95	-180	-154	367	437	-45.63	-1592	-1147	981	1999
4.06	-235	-203	419	508	-49.33	-1681	-1185	1008	2049
2.25	-259	-225	442	536	-52.66	-1714	-1190	1003	2039
0.47	-282	-248	463	566	-54.67	-1584	-1082	910	1909
-0.44	-294	-260	474	581	-56.53	-1453	-985	811	1767
					-58.46	-1381	-930	757	1680
					-62.2	-1324	-887	707	1597
					-65.8	-1253	-832	653	1511
					-67.72	-1234	-819	637	1488
					-68.83	-1223	-811	628	1474
					-68.83	-1210	-802	619	1461
					-69.2	-1208	-800	618	1459
					-68.22	-1135	-745	565	1387
					-65.86	-1052	-682	504	1304
					-63.99	-983	-632	454	1233
					-60.36	-863	-542	368	1114
					-56.8	-742	-454	283	999
					-53.25	-626	-368	201	887
					-49.69	-510	-281	117	770
					-46.15	-401	-199	41	661
					-42.71	-290	-120	-32	559
					-39.1	-273	-109	-41	545
					-35.53	-158	-24	-125	424
					-32.06	-51	51	-200	316
					-28.63	53	124	-270	211
					-25.18	151	193	-336	111
					-21.65	248	255	-398	13
					-18.17	337	315	-455	-83
					-14.57	425	370	-510	-175
					-10.98	504	420	-559	-263
					-7.4	571	461	-598	-338
					-3.77	602	480	-618	-382
					-0.05	586	465	-607	-378
					3.65	569	452	-595	-374
					7.38	564	447	-594	-384
					11.08	572	454	-605	-412
					14.79	600	476	-626	-459
					18.42	633	499	-650	-513
					22.03	676	528	-680	-575
					25.67	733	561	-714	-654
					29.31	801	601	-752	-741
					32.9	864	636	-788	-827
					36.55	918	665	-818	-902
					40.15	964	688	-842	-968
					43.82	1000	707	-863	-1024
					47.49	1018	716	-872	-1062
					51.16	1006	704	-859	-1057
					53.7	997	698	-850	-1045
					57.41	1005	703	-854	-1050
					59.26	1006	703	-853	-1048
					61.51	786	537	-662	-771
					63.17	803	549	-675	-789
					65	808	552	-679	-794
					66.82	808	552	-679	-795
					68.65	808	552	-680	-797
					70.51	811	554	-682	-800
					71.44	806	551	-679	-798
					70.56	716	481	-607	-703
					70.57	713	479	-605	-700
					68.75	647	427	-549	-626
					65.39	533	338	-461	-506
					62.01	424	252	-379	-389
					58.49	316	168	-296	-274
					55.03	217	90	-220	-167
					51.53	127	20	-152	-69
					48.05	55	-39	-94	19
					44.53	27	-64	-72	52
					40.91	-27	-104	-32	110
					37.27	-94	-155	15	184
					33.63	-143	-190	51	242
					30.04	-188	-224	85	297
					26.39	-232	-258	116	350
					22.78	-274	-289	147	400
					19.07	-314	-317	176	448
					15.42	-350	-346	203	493
					11.74	-387	-372	228	536
					8.06	-427	-401	258	586
					4.38	-469	-430	288	638
					0.66	-506	-457	314	687
					-3.01	-536	-479	337	727
					-6.74	-561	-497	356	763
					-10.36	-595	-521	381	806
					-14.08	-634	-549	408	855
					-17.76	-673	-576	434	901
					-21.38	-711	-604	461	947
					-25.04	-744	-627	483	988
					-28.72	-776	-647	502	1024
					-32.43	-804	-666	521	1054
					-36.04	-830	-683	535	1081
					-39.74	-853	-698	549	1102
					-43.47	-874	-712	560	1117
					-47.12	-890	-723	567	1125
					-50.78	-900	-728	568	1122
					-54.49	-904	-731	564	1109
					-58.21	-906	-731	559	1094
					-61.92	-910	-732	556	1079
					-65.67	-911	-730	551	1063
					-68.96	-904	-724	540	1042
					-70.87	-905	-724	538	1036
					-72.63	-907	-724	537	1030
					-74.54	-910	-725	536	1025
					-76.39	-913	-726	535	1020
					-78.24	-914	-725	532	1013
					-80.1	-917	-725	531	1006
					-81.98	-918	-724	528	1001
					-83.81	-918	-723	525	994
					-85.57	-919	-722	522	989
					-86.6	-916	-718	519	984
					-85.54	-828	-650	452	898
					-83.78	-772	-608	411	847
					-80.26	-660	-524	333	742
					-78.53	-605	-484	294	693
					-74.86	-490	-398	212	582
					-71.33	-383	-315	136	481
					-67.67	-282	-238	66	386
					-64.31	-197	-172	5	305
					-60.83	-108	-105	-55	227
					-57.26	-77	-85	-72	205
					-53.6	-15	-34	-120	143
					-50.05	60	23	-174	75
					-46.42	121	71	-216	22
					-42.88	175	111	-252	-22
					-39.28	223	148	-285	-62
					-35.76	264	180	-312	-97
					-32.15	298	207	-337	-127
					-28.49	324	227	-355	-151
					-24.87	339	238	-368	-168
					-21.27	342	241	-370	-174
					-17.53	345	243	-374	-181
					-13.9	349	246	-378	-191
					-10.18	353	249	-381	-199
					-6.47	357	252	-386	-208
					-2.74	362	255	-390	-219
					0.93	343	240	-374	-191
					4.63	356	249	-383	-204
					8.35	364	256	-391	-219
					12.12	373	263	-398	-234
					15.81	385	271	-408	-250
					19.55	410	291	-427	-280
					23.2	449	319	-452	-319
					26.83	485	346	-478	-356
					30.53	520	371	-502	-394
					34.18	551	396	-523	-428
					37.86	581	417	-543	-458
					41.51	604	434	-559	-484
					45.19	619	444	-568	-500
					48.85	626	449	-573	-510
					52.48	636	456	-580	-523
					56.16	644	461	-586	-536
					59.84	651	466	-591	-549
					63.47	659	471	-597	-564
					67.21	668	477	-605	-577
					69.86	667	476	-601	-577
					71.65	672	479	-606	-583
					73.46	676	482	-609	-591
					75.32	682	485	-613	-598
					77.17	689	491	-618	-607
					79	696	495	-622	-615
					80.86	702	499	-626	-623
					82.72	707	503	-630	-629
					84.6	711	506	-632	-635
					86.4	715	508	-635	-641
					88.23	719	511	-638	-646
					88.7	714	506	-634	-641
					87.74	642	448	-576	-566
					87.29	627	436	-565	-551
					85.58	567	391	-516	-486
					82.25	461	307	-434	-376
					78.77	355	224	-354	-266
					75.29	258	149	-281	-165
					71.78	171	81	-214	-72
					68.26	94	20	-155	9
					64.74	26	-32	-104	83
					61.17	-18	-70	-68	135
					57.44	-30	-79	-59	149
					53.83	-92	-125	-15	213
					50.2	-139	-162	18	264
					46.64	-174	-188	45	305
					42.98	-203	-211	68	341
					39.29	-230	-232	88	375
					35.74	-255	-251	106	404
					32.08	-276	-268	124	432
					28.37	-296	-283	139	459
					24.69	-315	-297	154	482
					21.04	-332	-310	167	504
					17.33	-347	-321	178	523
					13.62	-361	-331	188	542
					9.93	-375	-341	199	559
					6.19	-390	-353	209	575
					2.47	-404	-363	218	590
					-1.18	-418	-373	229	606
					-4.93	-433	-385	240	622
					-8.61	-448	-395	250	637
					-12.33	-461	-406	259	651
					-16.02	-480	-420	272	670
					-19.67	-504	-437	288	695
					-23.35	-525	-454	302	717
					-27.04	-546	-470	316	737
					-30.68	-568	-486	332	759
					-34.38	-588	-501	345	777
					-38.04	-609	-516	359	795
					-41.73	-630	-532	371	810
					-45.39	-652	-547	384	826
					-49.09	-674	-562	397	840
					-52.76	-695	-577	408	852
					-56.53	-710	-588	414	856
					-60.17	-702	-582	406	842
					-63.92	-713	-589	411	843
					-67.55	-701	-579	398	819
					-71.29	-714	-589	406	826
					-74.98	-721	-594	407	824
					-78.71	-603	-505	317	694
					-82.4	-644	-536	347	729
					-84.89	-657	-546	355	738
					-86.75	-669	-555	364	749
					-88.53	-677	-561	370	756
					-90.4	-690	-570	378	766
					-92.23	-703	-579	386	775
					-93.98	-715	-588	393	783
					-95.89	-723	-595	398	788
					-97.67	-730	-599	401	790
					-99.37	-736	-603	403	791
					-101.24	-738	-604	403	789
					-103.12	-740	-605	403	787
					-104.08	-740	-605	402	785
					-103.17	-667	-548	348	716
					-101.43	-617	-510	312	671
					-99.62	-570	-475	279	627
					-97.79	-516	-433	239	575
					-94.19	-427	-366	176	492
					-90.76	-341	-299	115	412
					-87.33	-265	-240	63	342
					-83.76	-196	-187	14	277
					-80.36	-133	-138	-30	220
					-76.81	-66	-90	-73	167
					-73.08	-54	-81	-80	159
					-69.48	-18	-52	-106	127
					-65.88	14	-25	-129	100
					-62.29	46	0	-151	76
					-58.67	74	23	-171	55
					-55.02	98	41	-186	38
					-51.41	118	57	-199	24
					-47.73	135	72	-212	10
					-44.01	151	85	-223	-2
					-40.34	167	97	-234	-15
					-36.7	191	117	-251	-38
					-33.06	214	135	-268	-58
					-29.39	231	148	-281	-74
					-25.78	247	160	-292	-90
					-22.11	261	171	-302	-104
					-18.5	270	179	-309	-114
					-14.77	280	186	-317	-125
					-11.02	288	193	-323	-135
					-7.36	296	199	-329	-146
					-3.62	305	206	-335	-157
					0.13	310	209	-340	-166
					3.8	314	213	-343	-173
					7.58	319	216	-348	-181
					11.32	325	220	-352	-190
					15.04	329	223	-356	-197
					18.76	335	227	-361	-206
					22.42	339	230	-366	-214
					26.2	348	236	-371	-225
					29.86	356	241	-377	-237
					33.58	362	245	-382	-246
					37.23	370	251	-389	-258
					40.97	380	259	-397	-272
					44.69	393	269	-406	-286
					48.38	408	282	-418	-304
					52.1	428	296	-431	-325
					55.73	448	310	-444	-346
					59.47	466	325	-458	-370
					63.12	481	336	-470	-387
					66.8	508	356	-489	-417
					70.5	534	375	-507	-447
					74.11	559	394	-523	-473
					77.76	580	410	-538	-499
					81.36	601	425	-553	-522
					85.07	619	439	-566	-543
					88.45	630	447	-574	-555
					90.25	637	453	-578	-563
					92.08	644	457	-583	-571
					93.92	650	463	-585	-577
					95.8	653	466	-588	-583
					97.64	656	467	-589	-587
					99.49	655	466	-588	-587
					101.31	641	455	-577	-572
					103.18	640	455	-576	-572
					105.03	635	450	-573	-569
					105.94	630	446	-569	-564
					106.15	622	440	-563	-557
					105.19	552	385	-508	-483
					103.72	504	347	-471	-432
					102.1	455	308	-432	-380
					100.4	404	268	-393	-327
					98.52	346	223	-347	-263
					95.09	253	149	-275	-165
					91.64	170	85	-213	-77
					88.89	118	43	-175	-25
					87.11	86	18	-151	8
					85.15	51	-10	-123	50
					81.56	2	-49	-86	102
					77.92	-24	-71	-64	134
					74.23	-37	-81	-54	148
					70.64	-79	-112	-25	191
					66.9	-114	-139	0	230
					63.31	-147	-166	25	269
					59.64	-176	-188	48	305
					56	-199	-206	66	333
					52.28	-216	-219	79	355
					48.59	-231	-231	92	377
					44.92	-247	-243	103	397
					41.26	-263	-256	115	418
					37.58	-276	-267	127	437
					33.93	-287	-275	135	453
					30.23	-304	-288	148	474
					26.57	-321	-301	161	495
					22.83	-335	-312	172	514
					19.16	-346	-320	180	527
					15.47	-353	-326	185	537
					11.74	-352	-324	185	538
					7.98	-366	-336	196	557
					4.29	-381	-347	207	574
					1.68	-387	-352	211	581
